# Supplementary material for: Neuroprotective Efficacy of a Nanomicellar Complex of Carnosine and Lipoic Acid in a Rat Model of Rotenone-Induced Parkinson’s Disease
Source: Antioxidants (Basel). 2023 Jun 4;12(6):1215. doi: 10.3390/antiox12061215 (PMC10294933; doi:10.3390/antiox12061215)
Supplement: Supplementary file 1 [file antioxidants-12-01215-s001.zip]

Archive with 1 entries (1 files):
- antioxidants-2415844-supplementary.pdf
